# Supplementary material for: Aberrant Mitochondrial Dynamics and Exacerbated Response to Neuroinflammation in a Novel Mouse Model of CMT2A
Source: Int J Mol Sci. 2021 Oct 26;22(21):11569. doi: 10.3390/ijms222111569 (PMC8584238; doi:10.3390/ijms222111569)
Supplement: Supplementary file 1 [file ijms-22-11569-s001.zip]

Archive with 1 entries (1 files):
- ijms-1399397-supplementary.pdf
